# Supplementary material for: Grassland Degradation Changes the Complexity of Ant-Hemipteran-Plant Tritrophic Mutualisms
Source: Plants (Basel). 2026 Jun 17;15(12):1876. doi: 10.3390/plants15121876 (PMC13306811; doi:10.3390/plants15121876)
Supplement: Supplementary file 1 [file plants-15-01876-s001.zip]

Archive with 1 entries (1 files):
- plants-4349953-Supplementary Material.pdf
